# Supplementary material for: Immunomodulatory and cytotoxic effects of dental methacrylates: a narrative review focusing on 2-hydroxyethyl methacrylate and triethylene glycol dimethacrylate
Source: Front Bioeng Biotechnol. 2026 Jun 16;14:1850156. doi: 10.3389/fbioe.2026.1850156 (PMC13314758; doi:10.3389/fbioe.2026.1850156)
Supplement: Supplementary file 1 [file Table1.xlsx]

## Sheet: Blad1
Reference	Author	Concentration range	Methacrylate	Cells/Animals	Findings
45	Schmalz et al.	0-100 mM	TEGDMA	TR146 cells isolated from a squamous cell carcinoma	Incresead IL-6 och IL-8, slightly reduced cell viability even at very high concentrations of 30 mM and 100 mM
50	Alizadehgharib et al.	500 μM	TEGDMA	Human neutrophils	Increased IL-8, increased cell death and formation of neutrophil extracellular traps
51	Alizadehgharib et al.	0- 1000 μM	HEMA	THP-1 cells and human peripheral blood mononuclear cells	Increased IL-1β and IL-18 secretion and NLRP3 formation
51	Alizadehgharib et al.	0-20 μmol/mouse	HEMA +/- KCl	Mice	Inflammatory skin responses that is suppressed by including KCl
52	Alizadehgharib et al.	0- 1000 μM and 20 μmol/mouse	TEGDMA	Human peripheral blood mononuclear cells and mice	Increased IL-1β, IL-6, IL-8, IL-18, GRO-α and MCP-1 and TNF-α. TNF-α decreased in higher concentration. TEGDMA exerted adjuvant properties in mice.
53	Trubiani et al.	0-5 mmol L−1	HEMA	Dental pulp mesenchymal stem cells	Increased IL-6 and IL-8 secretion
55	Alizadehgharib et al.	0-1000 μM	HEMA or TEGDMA	Human peripheral blood mononuclear cells	Increased IL-1β, IL-8, IL-18, and VEGF secretion
55	Alizadehgharib et al.	0-1000 μM	TEGDMA	Human peripheral blood mononuclear cells	Increased IL-6 and TNF-α secretion
55	Alizadehgharib et al.	0-20 μmol/mouse	HEMA + OVA	Mice	Increased IgG anti-OVA antibody level
55	Alizadehgharib et al.	0-20 μmol/mouse	TEGDMA + OVA	Mice	Increased IgG anti-OVA antibody level
55	Alizadehgharib et al.	0-1000 μM	HEMA or TEGDMA	Human peripheral blood mononuclear cells	Slightly reduced cell viability 90–95%
56	Noda et al.	HEMA, 0-1.2mmol/l and TEGDMA 0-0.75mmol/l	HEMA or TEGDMA	THP-1 cells	No TNF-α secretion
56	Noda et al.	HEMA, 0-1.2mmol/l and TEGDMA 0-0.75mmol/l	HEMA or TEGDMA	THP-1 monocytes	Reduced LPS-induced TNF-α secretion
57	Mantellini et al.	0-1000 nM	HEMA	Mouse odontoblast-like cells and in macrophages	Increased VEGF secretion
57	Mantellini et al.	0-1000 nM	HEMA	Undifferentiated pulp cells and fibroblasts	No VEGF secretion
58	Gregson et al.	0-1.25 mM	TEGDMA	U937 cells	Increased MCP-1 secretion
59	Moharamzadeh et al.	-	TEGDMA-based composite resin	Three-dimensional human oral mucosal model	Increased IL-1β secretion
60	Moharamzadeh et al.	-	TEGDMA	Tissue-engineered human oral mucosal model	Increased IL-1β secretion
61	Andersson et al.	0-750 µmol/L	HEMA	B-lymphocytes	Increased IgG1, not in IgM or IgA
63	Sandberg et al.	0-20 μmol/mouse	HEMA + OVA	Mice	Increased levels of IgG and IgE anti-OVA antibodies
63	Sandberg et al.	0-20 μmol/mouse	HEMA	Mice	Inflammatory skin responses
64	Andersson et al.	0-20 μmol/mouse	HEMA + OVA	Mice	Increased anti-OVA IgG activity, no anti-OVA IgM activity ,increased baseline and concanavalin A-stimulated (ConA) in vitro proliferation of splenocytes
65	Sandberg et al.	23 μL	HEMA-conjugated mouse serum albumin (H-MSA)	Mice	Increased production of IgG antibodies to native MSA
66	Andersson et al.	0,161 μg or 3.6 ng of HEMA h−1	Osmotic pumps delivering HEMA + OVA	Mice	No difference in anti-OVA IgG or IgM activity, no signs of inflammation in biopsies, decreased production of anti-OVA IgA as well as affected the growth of mice, decreased ConA-stimulated in vitro proliferation of splenocytes
67	Östberg et al.	0-20 μmol/mouse	HEMA + OVA/S. mutans	Mice	Adjuvant properties
68	Bando et al.	1% and 20 µL/ear	HEMA	Mice	Adjuvant properties + increased IL-1α and IL-1β secretion
69	Bolling et al.	0-200 μM	HEMA or TEGDMA, or HEMA and TEGDMA in combination	RAW264.7 macrophages	Reduced the LPS-induced IL-1β alone and in combination, and in combination also reduced the LPS-induced TNF-a secretion. No interference with LPS-induced pre-transcriptional signaling pathways
69	Bolling et al.	0-200 μM	HEMA or TEGDMA, or HEMA and TEGDMA in combination	RAW264.7 macrophages	No reduced cell viability as compared to control cells
70	Bolling et al.	0.5-2 mM	HEMA	THP-1 monocytes --> macrophages	Reduced S.aureus-induced cytokine release
71	Eckhardt et al.	0–2 mM	TEGDMA	RAW264.7 macrophages	Reduced LPS-induced TNF-α, IL-6, and IL-10 secretion, supressed expression of CD14, CD40, CD80, CD86, and MHC class I
72	Krifka et al.	0-3 mM	TEGDMA	RAW264.7 macrophages	Reduced LPS-induced TNF-α, IL-6 and IL-10 secretion
73	Rakich et al.	0-4000 mol/L	HEMA	THP-1 cells	Suppressed LPS-induced IL-1β and TNF-α secretion
74	Schweikl et al.	0-8 mM	HEMA	RAW 264.7 macrophages	Attenuation of LPS-stimulated NF-kB activation
74	Schweikl et al.	0-4 mM	HEMA	RAW 264.7 macrophages	Slightly reduced the percentage of viable cells (95–93%)
75	Schweikl et al.	0–8 mM	HEMA	Human pulp fibroblasts and primary cells from the dentin-pulp interface	Reduced LPS- and LTA-induced IL-6 secretion
76	Neves et al.	0- 2150.0 μM	TEGDMA	peripheral blood mononuclear cells	Redcued the P. gingivalis-induced IL-1β and TNF-α secretion
76	Neves et al.	0 – 10 mM	TEGDMA	Human peripheral blood mononuclear cells	Induced dose-dependent cytotoxicity
77	Mathisen et al.	0-50 μM	TEGDMA	RAW 264.7 macrophages	Reduced LPS-induced IL-1β secretion
78	Andersson et al.	0-15 mM	HEMA	Neutrophils	Reduced neutrophil’s ability to kill ingested bacteria
81	Ginzkey et al.	HEMA 0μM-1mM and TEGDMA 0μM-100μM	HEMA or TEGDMA	Human lymphocytes	Genotoxic effects and dose-dependent increase in the frequence of chromosome aberrations and sister chromatid exchange.
82	Schweikl et al.	-	HEMA and TEGDMA	-	Review of the genetic and cellular toxicology of dental resin monomers
83	Nilsen et al.	0-5 mM	TEGDMA	THP-1 cells	Expressed protein expression profile associated with oxidative stress, DNA damage, mitochondrial dysfunction, cell cycle inhibition and altered immune genes
84	Fukumoto et al.	0-9.6 mM	HEMA	THP-1 cells	Induced significant expression of both CD86 and CD54
85	Krifka et al.	0-3mM	TEGDMA	RAW264.7 macrophages and HeLa cell cultures	Induced DNA damage and initiated downstream of MAP kinases
86	Samuelsen et al.	HEMA 0-15 mM and TEGDMA 0-4mM	HEMA or TEGDMA	Rat submandibular salivary gland acinar cells	Induced ROS formation and differential MAP kinase activation that is involved in the apoptotic response caused by the monomers
87	Ansteinsson et al.	0-5.4 mM	HEMA	Lung epithelial cell line BEAS-2B	Induced DNA-damage, depletion of GSH amd increased levels of ROS
88	Morisbak et al.	0- 10 mM	HEMA	Lung epithelial cell line BEAS-2B	Reduced the cell viability, caused depletion of GSH amd increased levels of ROS
89	Samuelsen et al.	0-8mM	HEMA	THP-1 cells	Reduced cell viability,depletion of GSH and increased levels of ROS
90	Schweikl et al.	0-8 mM	HEMA	RAW264.7 macrophages	Reduced cell viability. LPS-induced apoptosis was neutralized by 4–6 mM HEMA
91	Paranjpe et al.	0-0.082 M	HEMA	Human peripheral blood mononuclear cells from healthy donors and HEMA-sensitized patients and RAW 264.7 macrophages	Induced apoptosis in a dose-dependent manner
92	Harorli et al.	0-8 mM	TEGDMA	THP-1 cells	Increasing TEGDMA concentrations caused a decrease in cell viability, cell proliferation was inhibited
93	Heil et al.	HEMA 300 000 umol L−1 TEGDMA 10 000 umol L−1	HEMA or TEGDMA	THP-1 cells and Human peripheral blood mononuclear cells	THP-1 cells were more sensitive regarding cytotoxicity the monomers, and HEMA and TEGDMA supressed the LPS-induced TNF-α secretion
94	Becher et al.	0-2000 μg/ml	HEMA or TEGDMA	Alveolar macrophages (rats) and J774A1 mouse macrophages	TEGDMA is more cytotoxic than HEMA while HEMA caused had a higher increase in numbers of apoptotic cells compared to TEGDMA.
